# Supplementary material for: Functional Assessment of Genetically Modified Infrapatellar Fat Pad Mesenchymal Stem/Stromal Cell-Derived Extracellular Vesicles (EVs): Potential Implications for Inflammation/Pain Reversal in Osteoarthritis
Source: Cells. 2025 Dec 9;14(24):1952. doi: 10.3390/cells14241952 (PMC12731162; doi:10.3390/cells14241952)
Supplement: Supplementary file 1 [file cells-14-01952-s001.zip]

Archive with 1 entries (1 files):
- cells-3806185-supplementary.docx
